# Supplementary material for: Feeling the future: A meta-analysis of 90 experiments on the anomalous anticipation of random future events
Source: F1000Res. 2016 Jan 29;4:1188. Originally published 2015 Oct 30. [Version 2] doi: 10.12688/f1000research.7177.2 (PMC4706048; doi:10.12688/f1000research.7177.2)
Supplement: Table S1 — Experiments in the meta-analysis, N, task type, effect size, standard error, peer-review and replication classifications ( Tressoldi et al., 2015). [file f1000research-4-8494-s0000.tgz]

Archive with 1 entries (1 files):
- 9efe17e0-4b70-4f10-9945-a309e42de2c4_TableA1.xlsx
