# Supplementary material for: Feeling the future: A meta-analysis of 90 experiments on the anomalous anticipation of random future events
Source: F1000Res. 2016 Jan 29;4:1188. Originally published 2015 Oct 30. [Version 2] doi: 10.12688/f1000research.7177.2 (PMC4706048; doi:10.12688/f1000research.7177.2)
Supplement: Table S1 — Experiments in the meta-analysis, N, task type, effect size, standard error, peer-review and replication classifications ( Tressoldi et al., 2015). [file f1000research-4-8494-s0000.tgz › 9efe17e0-4b70-4f10-9945-a309e42de2c4_TableA1.xlsx]

## Sheet: Foglio1
					Table A1
Experiments in the meta-analysis, N, task type, effect size, standard error, peer-review and replication classifications
Study	Year	Task	N	ES	SE	Peer Reviewed	Exact Replication
Barušs	2013	word recall	102	-0.054	0.098	Yes	Yes
Batthyány	2009	priming	120	0.093	0.091	No	Yes
Batthyány & Spajic	2008	habituation	43	0.139	0.151	No	Yes
Batthyány	2010	habituation	70	0.205	0.119	No	Yes
Batthyàny	2008	priming	50	0.471	0.147	No	Yes
Batthyány, Kranz & Erber	2009	habituation	46	0.268	0.148	Yes	No
Bem exp1	2011	reward	100	0.249	0.101	Yes	Yes
Bem exp2	2011	avoidance	150	0.194	0.082	Yes	Yes
Bem exp3	2011	priming	97	0.257	0.102	Yes	Yes
Bem exp4	2011	priming	99	0.202	0.101	Yes	Yes
Bem exp5	2011	habituation	100	0.221	0.1	Yes	Yes
Bem exp6	2011	habituation	150	0.145	0.082	Yes	Yes
Bem exp7	2011	habituation	200	0.092	0.071	Yes	Yes
Bem exp8	2011	word recall	100	0.191	0.1	Yes	Yes
Bem exp9	2011	word recall	50	0.412	0.145	Yes	Yes
Bem 2012	2012	reward	42	0.285	0.155	No	Yes
Bierman	2011	priming	169	0.108	0.077	Yes	na
Bierman & Bijl	2013	retro-practice	67	0.255	0.123	Yes	na
Boer, De R., & Bierman	2006	priming	51	0.411	0.144	Yes	na
Cardena et al.	2009	word recall	38	-0.043	0.159	Yes	No
Fontana et al.	2012	reward	59	0.145	0.129	No	No
Franklin lab	2012	retro-practice	194	0.139	0.072	No	na
Franklin (online)	2012	retro-practice	416	0.061	0.049	No	na
Galak exp 1 (online)	2012	word recall	112	-0.113	0.094	Yes	No
Galak exp 2 (online)	2012	word recall	158	0	0.079	Yes	No
Galak exp 3	2012	word recall	124	0.114	0.09	Yes	No
Galak exp 4	2012	word recall	109	0.168	0.096	Yes	No
Galak exp 5	2012	word recall	211	-0.049	0.069	Yes	No
Galak exp 6 (online)	2012	word recall	106	-0.029	0.096	Yes	No
Galak exp 7 (online)	2012	word recall	2469	-0.005	0.02	Yes	No
Hadlaczky & Westerlund	2005	habituation	47	0.085	0.144	No	Yes
Hitchman study2	2012	reward	50	-0.05	0.139	No	No
Hitchman study4	2012	reward	52	0.044	0.137	No	No
Hitchman et al	2012	reward	50	0.159	0.14	Yes	No
Hitchman et al B	2012	reward	49	0.228	0.142	Yes	No
Luke & Morin	2009	reward	41	0.182	0.155	No	No
Luke, Delanoy & Sherwood	2008	reward	100	0.249	0.101	Yes	No
Luke, Roe, Davison study 1	2008	reward	25	0.504	0.206	Yes	No
Luke, Roe, Davison study 2	2008	reward	32	0.347	0.178	Yes	No
Macadam, M.	2011	word recall	88	0.026	0.106	No	Yes
Maier study failed 1	2012	avoidance	63	-0.012	0.124	Yes	No
Maier study failed 2	2012	avoidance	406	-0.024	0.05	Yes	No
Maier study1	2012	avoidance	111	0.251	0.096	Yes	No
Maier study2	2012	avoidance	201	0.21	0.071	Yes	No
Maier study3 (online)	2012	avoidance	1222	0.068	0.029	Yes	No
Maier study4	2012	avoidance	327	0.1	0.055	Yes	No
Maier failed 3	2013	avoidance	640	0.052	0.04	Yes	No
Milyavsky	2010	word recall	58	-0.012	0.13	No	Yes
Morris	2004	habituation	40	0.313	0.159	No	Yes
Moulton & Kosslyn	2001	habituation	72	0.178	0.118	No	No
Moulton & Kosslyn	2004	habituation	183	-0.01	0.074	No	No
Moulton_b	2004	habituation	203	-0.06	0.07	No	No
Moulton	2004	habituation	203	0.07	0.07	No	Yes
Moulton	2003	priming	68	-0.129	0.121	No	Yes
Parker and Sjodén	2010	habituation	20	0.249	0.218	No	Yes
Pedersen et al.	2012	word recall	96	0.186	0.102	No	Yes
Platzer	2012	word recall	98	0.111	0.101	No	No
Popa and Batthyany	2012	habituation	50	-0.142	0.14	No	No
Rabeyron	2014	priming	28	-0.248	0.187	Yes	No
Rabeyron and Watt	2009	priming	155	0.106	0.08	Yes	No
Ritchie et al. Exp1	2012	word recall	50	0.015	0.139	Yes	Yes
Ritchie et al. Exp2	2012	word recall	50	-0.219	0.141	Yes	Yes
Ritchie et al. Exp3	2012	word recall	50	-0.04	0.139	Yes	Yes
Robinson	2011	word recall	50	-0.118	0.14	Yes	No
Roe, Grierson, Lomas 1	2012	priming	47	0.099	0.144	No	Yes
Roe, Grierson, Lomas 1b	2012	word recall	50	0.078	0.139	No	Yes
Roe, Grierson, Lomas 2	2012	priming	42	-0.096	0.152	No	No
Roe, Grierson, Lomas 2b	2012	word recall	50	-0.042	0.139	No	No
Savitsky	2003	habituation	84	0.17	0.109	No	No
Savva & French exp1	2002	priming	40	0.128	0.156	Yes	na
Savva & French exp2	2002	priming	50	0.166	0.14	Yes	na
Savva & French exp3	2002	priming	54	0	0.134	Yes	na
Savva et al. phobic	2004	habituation	25	0.329	0.199	Yes	Yes
Savva et al. Study 1	2005	habituation	50	0.284	0.142	Yes	Yes
Savva et al. Study 2	2005	habituation	92	-0.018	0.103	Yes	Yes
Simmonds-Moore	2013	word recall	52	0.049	0.137	No	Yes
Starkie	2009	habituation	50	-0.163	0.14	No	Yes
Subbotsky exp 1	2013	word recall	75	0.279	0.117	Yes	Yes
Subbotsky exp 2	2013	word recall	25	0.292	0.198	Yes	Yes
Subbotsky exp 3	2013	word recall	26	-0.399	0.198	Yes	Yes
Traxler et al. Exp1a	2012	text speed	48	0.06	0.142	Yes	na
Traxler et al. Exp1b	2012	text speed	60	-0.249	0.129	Yes	na
Tressoldi et al.	2012	priming	100	0.036	0.099	No	Yes
Tressoldi et al. recall	2012	word recall	100	0.221	0.1	No	Yes
Tressoldi, Zanette	2012	reward	103	0.12	0.098	No	Yes
Tressoldi, Zanette	2012	word recall	104	-0.007	0.097	No	Yes
Vernon	2013	retro-practice	102	0.152	0.099	No	na
Wagenmakers et al.	2012	reward	100	-0.022	0.099	Yes	No
Watt & Nagtegaal	2000	reward	60	-0.076	0.128	No	No
Zangari	2006	habituation	52	0.046	0.137	No	Yes
